# Supplementary material for: A comprehensive graph neural network method for predicting triplet motifs in disease–drug–gene interactions
Source: Bioinformatics. 2025 Jan 20;41(2):btaf023. doi: 10.1093/bioinformatics/btaf023 (PMC11796092; doi:10.1093/bioinformatics/btaf023)
Supplement: btaf023_Supplementary_Data [file btaf023_supplementary_data.zip]

Archive with 1 entries (1 files):
- 3343f_supplemental data.pdf
